# Supplementary material for: Percutaneous Anorectoplasty (PARP)—An Adaptable, Minimal-Invasive Technique for Anorectal Malformation Repair
Source: Children (Basel). 2022 Apr 21;9(5):587. doi: 10.3390/children9050587 (PMC9140123; doi:10.3390/children9050587)
Supplement: Supplementary file 1 [file children-09-00587-s001.zip]

Archive with 2 entries (2 files):
- PARP_VideoS1_originalPARP.mp4
- PARP_VideoS2_endoscopicPARP.mp4
